# Supplementary material for: Down-regulation of GATA1-dependent erythrocyte-related genes in the spleens of mice exposed to a space travel
Source: Sci Rep. 2019 May 21;9:7654. doi: 10.1038/s41598-019-44067-9 (PMC6529412; doi:10.1038/s41598-019-44067-9)
Supplement: Supplementary file 3 — Supplementary Table 2 [file 41598_2019_44067_MOESM3_ESM.xlsx]

## Sheet: GCvsMG up FDR
Feature ID	Experiment - Range (original values)	Experiment - IQR (original values)	Experiment - Difference (original values)	Experiment - Fold Change (original values)	Experiment - Range (normalized values)	Experiment - IQR (normalized values)	Experiment - Difference (normalized values)	Experiment - Fold Change (normalized values)	Experiment - Range (transformed values)	Experiment - IQR (transformed values)	Experiment - Difference (transformed values)	Experiment - Fold Change (Transformed values)	t-test: GC vs MG normalized values - Difference	t-test: GC vs MG normalized values - Fold change	t-test: GC vs MG normalized values - Test statistic	t-test: GC vs MG normalized values - P-value	t-test: GC vs MG normalized values - Bonferroni	t-test: GC vs MG normalized values - FDR p-value correction	EDGE test: GC vs MG, tagwise dispersions - P-value	EDGE test: GC vs MG, tagwise dispersions - Fold change	EDGE test: GC vs MG, tagwise dispersions - Weighted difference	EDGE test: GC vs MG, tagwise dispersions - Bonferroni	EDGE test: GC vs MG, tagwise dispersions - FDR p-value correction	GC - Ground-7 (GE) - Expression values	GC - Ground-7 (GE) - Normalized expression values	GC - Ground-7 (GE) - Transformed values	GC - Ground-7 (GE) - Gene name	GC - Ground-7 (GE) - Transcripts annotated	GC - Ground-7 (GE) - Detected transcripts	GC - Ground-7 (GE) - Exon length	GC - Ground-7 (GE) - Gene ID	GC - Ground-7 (GE) - Unique gene reads	GC - Ground-7 (GE) - Total gene reads	GC - Ground-7 (GE) - Unique exon reads	GC - Ground-7 (GE) - Total exon reads	GC - Ground-7 (GE) - Ratio of unique to total (exon reads)	GC - Ground-7 (GE) - Unique exon-exon reads	GC - Ground-7 (GE) - Total exon-exon reads	GC - Ground-7 (GE) - Unique intron reads	GC - Ground-7 (GE) - Total intron reads	GC - Ground-7 (GE) - Ratio of intron to total gene reads	GC - Ground-7 (GE) - Exons	GC - Ground-7 (GE) - RPKM	GC - Ground-7 (GE) - Chromosome	GC - Ground-7 (GE) - Chromosome region start	GC - Ground-7 (GE) - Chromosome region end	GC - Ground-8 (GE) - Expression values	GC - Ground-8 (GE) - Normalized expression values	GC - Ground-8 (GE) - Transformed values
6430573F11Rik	35	20	24.6667	2.85	32	15.8	21.6	2.49309	2.07039	1.06848	1.35362	1.35566	21.6	2.49309	5.04162	0.00727379	1	1	2.23581e-05	2.48596	2.4316e-06	1	0.0115482	10	10	3.32193	ENSMUSG00000039620	5	0	6387	ENSMUSG00000039620	68	68	10	10	1	1	1	58	58	0.852941	16	0.0626595	8	36457547	36516570	13	14.4	3.848
Afap1l2	30	25	26	2.34483	29	21.2	22.2	2.0639	1.38466	1.08522	1.06064	1.24301	22.2	2.0639	6.98234	0.00221297	1	0.810237	0.000113412	2.05011	2.4829e-06	1	0.0382554	18	18	4.16993	ENSMUSG00000025083	7	0	5591	ENSMUSG00000025083	88	88	18	18	1	6	6	70	70	0.795455	34	0.128845	19	56912360	57008228	17	18.9	4.24031
Angptl4	386	108	269	5.83234	359	93.1	251.133	5.23021	3.79362	1.24435	2.42	1.42085	251.133	5.23021	3.28471	0.0303659	1	1	3.70593e-10	5.17984	2.82413e-05	1.83759e-05	3.06265e-06	68	68	6.08746	ENSMUSG00000002289	4	1	3286	ENSMUSG00000002289	77	77	68	68	1	23	23	9	9	0.116883	14	0.828181	17	33773749	33781575	74	82.2	6.36107
Apod	48	24	33.3333	2.40845	42.3	21.9	28.5	2.11911	1.46597	0.889193	1.06712	1.22855	28.5	2.11911	4.58354	0.0101562	1	1	3.21383e-05	2.10692	3.19922e-06	1	0.0148932	24	24	4.58496	ENSMUSG00000022548	6	1	2577	ENSMUSG00000022548	42	42	24	24	1	7	7	18	18	0.428571	16	0.372718	16	31296191	31314808	24	26.7	4.73877
Apold1	41	8	22	3.75	40.6	5.8	20.3333	3.39216	3.35435	0.654671	1.74255	1.58519	20.3333	3.39216	2.31044	0.0819926	1	1	0.000118582	3.28424	2.24693e-06	1	0.0390354	11	11	3.45943	ENSMUSG00000090698	1	1	3567	ENSMUSG00000090698	13	13	11	11	1	0	0	2	2	0.153846	2	0.123417	6	134981717	134986836	4	4.4	2.1375
C5ar1	29	7	15.6667	4.13333	26.2	5.6	14.0333	3.58282	2.91648	1	1.75326	1.72754	14.0333	3.58282	2.47233	0.0687749	1	1	9.1811e-05	3.54085	1.58125e-06	1	0.0337218	4	4	2	ENSMUSG00000049130	3	0	2570	ENSMUSG00000049130	10	10	4	4	1	0	0	6	6	0.6	6	0.0622889	7	16246742	16259540	5	5.6	2.48543
Ccl6	127	51	83.6667	2.81884	112.8	50	73.3667	2.4922	2.09089	0.945552	1.33891	1.23984	73.3667	2.4922	4.92362	0.00790888	1	1	2.81071e-08	2.46998	8.22412e-06	0.00139369	7.45333e-05	54	54	5.75489	ENSMUSG00000018927	3	1	1795	ENSMUSG00000018927	33	57	33	54	0.611111	16	16	0	3	0.0526316	8	1.20396	11	83587881	83593087	53	58.9	5.8802
Cd5l	121	72	96.6667	2.43564	113.9	52.8	84.1	2.16428	1.3796	0.788496	1.09584	1.17748	84.1	2.16428	4.87479	0.00819132	1	1	1.51853e-08	2.14422	9.3725e-06	0.000752965	4.61191e-05	73	73	6.18982	ENSMUSG00000015854	1	1	2036	ENSMUSG00000015854	145	145	73	73	1	8	8	72	72	0.496552	6	1.43492	3	87357880	87371073	64	71.1	6.15178
Cemip	85	39	56.3333	2.31008	72.7	27.4	48.3667	2.05221	1.46929	0.676496	1.01944	1.18478	48.3667	2.05221	3.99967	0.0161345	1	1	8.56272e-06	2.0319	5.39752e-06	0.424582	0.00615337	51	51	5.67243	ENSMUSG00000052353	5	2	12232	ENSMUSG00000052353	201	202	51	51	1	8	8	150	151	0.747525	35	0.166862	7	83932856	84086502	37	41.1	5.36107
Chil3	89	45	62.6667	6.875	81.1	40	58.3667	6.22687	5.24274	2.08815	3.09093	2.02962	58.3667	6.22687	5.64439	0.00485132	1	0.959827	1.17017e-12	5.99517	6.50781e-06	5.80231e-08	2.90116e-08	19	19	4.24793	ENSMUSG00000040809	3	1	1632	ENSMUSG00000040809	17	19	17	19	0.894737	7	7	0	0	0	15	0.465927	3	106147553	106167564	2	2.2	1.1375
Cma1	212	126	150.333	2.76863	188.1	104.6	130.833	2.42056	1.8825	1.1952	1.3078	1.20183	130.833	2.42056	4.86894	0.00822598	1	1	1.80418e-09	2.41299	1.46589e-05	8.946e-05	8.946e-06	70	70	6.12928	ENSMUSG00000022225	1	1	1074	ENSMUSG00000022225	70	70	70	70	1	16	16	0	0	0	5	2.60842	14	55941452	55944661	73	81.1	6.34163
Cpa3	219	135	159.333	2.34648	182.1	135	135.167	2.0593	1.45641	1.13402	1.06939	1.15353	135.167	2.0593	6.003	0.00387544	1	0.946926	6.49231e-09	2.05029	1.5134e-05	0.000321921	2.47632e-05	113	113	6.82018	ENSMUSG00000001865	2	1	1517	ENSMUSG00000001865	181	181	113	113	1	43	43	68	68	0.375691	12	2.9811	3	20215619	20242181	94	104.4	6.70598
Creg2	262	112	178.667	2.82935	239.8	80.3	156.533	2.47534	2.1301	0.725415	1.33139	1.19921	156.533	2.47534	4.33356	0.0123151	1	1	8.35402e-09	2.47676	1.76346e-05	0.000414234	2.95881e-05	71	71	6.14975	ENSMUSG00000050967	1	1	6091	ENSMUSG00000050967	90	96	65	71	0.915493	2	2	25	25	0.260417	4	0.466502	1	39618405	39651474	112	124.4	6.95884
Ctsg	13	8	9.66667	5.83333	12.1	7.1	8.9	5.04545	3.71149	2.89812	2.67488	4.47775	8.9	5.04545	4.73923	0.00904233	1	1	0.000165847	4.89218	1.00167e-06	1	0.0489494	1	1	0	ENSMUSG00000040314	1	1	1002	ENSMUSG00000040314	1	1	1	1	1	1	1	0	0	0	5	0.0399408	14	56099880	56102574	1	1.1	0.137504
Cyp2f2	74	25	44.3333	2.77333	68.1	21.7	38.1333	2.39512	2.55196	0.75983	1.35063	1.28998	38.1333	2.39512	3.45552	0.0259236	1	1	2.78942e-05	2.41042	4.32663e-06	1	0.0134285	14	14	3.80735	ENSMUSG00000052974	3	2	2025	ENSMUSG00000052974	14	15	13	14	0.928571	4	4	1	1	0.0666667	14	0.276686	7	27119908	27133660	33	36.7	5.19771
Dnah6	121	43	81	2.82707	108.5	38	69.6333	2.43871	2.32726	0.815575	1.36005	1.24743	69.6333	2.43871	3.62205	0.0223166	1	1	6.34775e-06	2.44805	7.86867e-06	0.314753	0.00515989	27	27	4.75489	ENSMUSG00000052861	4	1	13247	ENSMUSG00000052861	95	98	27	27	1	7	7	68	71	0.72449	83	0.08157	6	73017605	73221651	45	50	5.64386
E230029C05Rik	44	33	35.3333	3.20833	41	28.6	31.4	2.80806	2.14296	1.64816	1.57774	1.39222	31.4	2.80806	5.41469	0.00563687	1	0.974579	2.89613e-07	2.7959	3.52271e-06	0.0143605	0.000478683	12	12	3.58496	ENSMUSG00000097585	4	2	4481	ENSMUSG00000097585	156	195	12	12	1	3	3	144	183	0.938462	20	0.107174	7	89980722	90049069	24	26.7	4.73877
Ednrb	104	77	87	2.50867	89.4	63	75.3	2.21452	1.3307	1.01749	1.14457	1.19227	75.3	2.21452	10.4516	0.000473551	1	0.51836	2.66977e-10	2.19965	8.42374e-06	1.32381e-05	2.64761e-06	59	59	5.88264	ENSMUSG00000022122	2	0	4037	ENSMUSG00000022122	77	77	59	59	1	13	13	18	18	0.233766	10	0.584894	14	103814624	103844173	59	65.5	6.03342
Fcer1a	28	20	20.6667	3.2963	24.6	18.1	18.4	2.89691	2.43105	1.70598	1.6634	1.52864	18.4	2.89691	5.73508	0.00457847	1	0.955744	9.68618e-06	2.86335	2.06511e-06	0.480289	0.00682658	8	8	3	ENSMUSG00000005339	2	1	998	ENSMUSG00000005339	8	8	8	8	1	1	1	0	0	0	8	0.320807	1	173221283	173227214	14	15.5	3.9542
Fign	25	19	20	2.62162	24	15.4	17.2667	2.28536	2	1.04409	1.26892	1.3457	17.2667	2.28536	5.84798	0.0042646	1	0.946926	0.000164264	2.28391	1.94517e-06	1	0.0487726	8	8	3	ENSMUSG00000075324	4	1	9969	ENSMUSG00000075324	209	209	8	8	1	0	0	201	201	0.961722	11	0.0321161	2	63971506	64098038	16	17.8	4.15381
Folh1	32	16	21.6667	7.5	29.5	14.3	20.1	6.63551	3.84891	2.19377	2.75502	2.55726	20.1	6.63551	4.84248	0.00838502	1	1	4.5671e-09	6.39751	2.26179e-06	0.00022646	2.05872e-05	4	4	2	ENSMUSG00000001773	3	1	3210	ENSMUSG00000001773	10	10	4	4	1	2	2	6	6	0.6	23	0.04987	7	86718976	86775943	2	2.2	1.1375
Gabrg3	22	10	15	4.21429	20.4	9.3	13.6667	3.77027	4.28876	1.25584	2.31034	2.21831	13.6667	3.77027	5.47788	0.00540616	1	0.973102	1.60541e-05	3.63195	1.52798e-06	0.796041	0.00983193	7	7	2.80735	ENSMUSG00000055026	3	3	11934	ENSMUSG00000055026	198	244	7	7	1	0	0	191	237	0.971311	13	0.0234745	7	56716464	57387188	1	1.1	0.137504
Galnt18	164	109	127.667	2.29392	142.8	98.2	107.667	2.00937	1.41168	0.927952	1.02214	1.15211	107.667	2.00937	7.99143	0.00132931	1	0.652466	1.18262e-09	2.00399	1.20745e-05	5.86402e-05	6.60901e-06	86	86	6.42626	ENSMUSG00000038296	2	1	2575	ENSMUSG00000038296	1563	1568	86	86	1	24	24	1477	1482	0.945153	12	1.33661	7	111471660	111779977	98	108.8	6.76553
Gm43194	11	7	8.33333	9.33333	11	6.4	7.8	8.09091	#DIV/0!	1.89812	#DIV/0!	0	7.8	8.09091	6.27186	0.00329858	1	0.928762	0.000100338	7.43528	8.73753e-07	1	0.0360524	0	0	#DIV/0!	ENSMUSG00000106139	2	0	2095	ENSMUSG00000106139	0	0	0	0	#NUM!	0	0	0	0	#NUM!	5	0	3	134199947	134213238	1	1.1	0.137504
Gm43796	17	2	9.33333	#DIV/0!	15.9	1.8	8.9	#DIV/0!	#DIV/0!	3.14296	#DIV/0!	0	8.9	#DIV/0!	2.1864	0.0940699	1	1	4.42077e-06	71.6796	1.00302e-06	0.219204	0.00438407	0	0	#DIV/0!	ENSMUSG00000107169	1	0	2012	ENSMUSG00000107169	3	3	0	0	#NUM!	0	0	3	3	1	3	0	17	24163864	24186287	0	0	#DIV/0!
Hc	50	43	40	2.6	48	36.2	34.4333	2.26284	2	1.35256	1.29601	1.27868	34.4333	2.26284	4.29932	0.0126524	1	1	2.19967e-05	2.26752	3.88208e-06	1	0.0115482	16	16	4	ENSMUSG00000026874	5	1	6265	ENSMUSG00000026874	19	21	16	16	1	3	3	3	5	0.238095	51	0.102208	2	34983330	35061438	21	23.3	4.54226
Hmgcs2	1169	598	881.667	2.61379	1078.5	450.1	778.9	2.33801	1.66608	0.858997	1.21187	1.13215	778.9	2.33801	4.10586	0.0147821	1	1	1.91276e-10	2.31763	8.70719e-05	9.48444e-06	2.37111e-06	697	697.1	9.44522	ENSMUSG00000027875	2	1	3290	ENSMUSG00000027875	931	981	697	697	1	159	159	234	284	0.289501	12	8.47854	3	98280434	98310738	498	553.1	9.1114
Hoxd10	35	17	22.6667	2.47826	30.7	12.5	19.7333	2.20816	1.8141	0.802439	1.15484	1.28868	19.7333	2.20816	4.35424	0.0121168	1	1	0.000158619	2.17066	2.19442e-06	1	0.0485501	20	20	4.32193	ENSMUSG00000050368	1	1	1816	ENSMUSG00000050368	8	21	8	20	0.4	1	1	0	1	0.047619	2	0.440756	2	74691923	74695105	11	12.2	3.60881
Ighv1-59	128	11	82	8.93548	118.2	11	74.8667	7.76506	4.01381	1	2.64818	1.7735	74.8667	7.76506	2.31334	0.0817323	1	1	1.24361e-07	7.6579	8.45131e-06	0.00616645	0.00022023	11	11	3.45943	ENSMUSG00000095197	2	1	351	ENSMUSG00000095197	12	16	8	11	0.727273	3	4	4	5	0.3125	3	1.25421	12	115335081	115335514	13	14.4	3.848
Ighv1-7	126	22	67.6667	3.20652	126	15.2	61.5667	2.86002	2.45943	0.554968	1.36576	1.27122	61.5667	2.86002	1.95568	0.122159	1	1	6.0561e-05	2.82578	6.84235e-06	1	0.0247809	28	28	4.80735	ENSMUSG00000095200	1	1	388	ENSMUSG00000095200	26	29	25	28	0.892857	3	3	1	1	0.0344828	2	2.88809	12	114538494	114538965	35	38.9	5.2817
Ighv1-78	76	41	49	2.75	67.5	35.7	42.8	2.41099	2.06487	1.39107	1.35561	1.28155	42.8	2.41099	3.42222	0.0267256	1	1	3.39066e-05	2.40507	4.81483e-06	1	0.0154548	22	22	4.45943	ENSMUSG00000096326	2	1	376	ENSMUSG00000096326	23	23	22	22	1	2	2	1	1	0.0434783	3	2.34163	12	115868772	115869227	43	47.8	5.57894
Igkv10-96	404	67	210.333	2.45057	345.8	50.8	178.1	2.14953	1.82027	0.410821	1.02405	1.14089	178.1	2.14953	2.18515	0.0942013	1	1	2.89427e-05	2.12889	1.98454e-05	1	0.0136678	174	174	7.44294	ENSMUSG00000094420	1	1	359	ENSMUSG00000094420	176	201	158	174	0.908046	14	16	18	27	0.134328	2	19.3972	6	68631962	68632442	123	136.6	7.09381
Igkv12-46	175	44	114	3.40845	161.3	31.3	103.267	3.05438	2.8632	0.59672	1.65379	1.29857	103.267	3.05438	3.12972	0.0351949	1	1	2.15701e-06	2.99846	1.14638e-05	0.106955	0.00255969	64	64	6	ENSMUSG00000076564	1	1	377	ENSMUSG00000076564	61	70	55	64	0.859375	5	5	6	6	0.0857143	2	6.79396	6	69764522	69765022	55	61.1	5.9331
Igkv3-5	49	24	34.3333	2.74576	49	19.1	30.2667	2.4232	1.95693	0.963658	1.26942	1.28948	30.2667	2.4232	3.63914	0.0219814	1	1	8.09309e-06	2.40245	3.3753e-06	0.401296	0.00603309	17	17	4.08746	ENSMUSG00000095335	1	1	382	ENSMUSG00000095335	15	19	13	17	0.764706	1	1	2	2	0.105263	2	1.78102	6	70663274	70663895	24	26.7	4.73877
Igkv4-59	313	39	142.667	5.55319	290.5	28.8	130.4	4.83529	3.71195	0.799386	2.00555	1.39699	130.4	4.83529	1.71021	0.162401	1	1	2.32823e-06	4.85934	1.48192e-05	0.115445	0.00268477	24	24	4.58496	ENSMUSG00000094006	1	1	368	ENSMUSG00000094006	12	25	12	24	0.5	1	2	0	1	0.04	2	2.61004	6	69438217	69438757	35	38.9	5.2817
Igkv6-15	463	56	218	3.83117	418.6	47.1	191.667	3.29724	2.97495	0.636701	1.54837	1.24391	191.667	3.29724	1.81361	0.143942	1	1	6.21761e-06	3.27787	2.14451e-05	0.3083	0.00513834	61	61	5.93074	ENSMUSG00000094797	1	1	347	ENSMUSG00000094797	80	87	54	61	0.885246	9	11	26	26	0.298851	2	7.03533	6	70406468	70406992	94	104.4	6.70598
Igkv8-16	38	22	25.6667	3.65517	37.4	19.5	23.2333	3.2127	2.94084	1.92057	1.86917	1.58821	23.2333	3.2127	3.60545	0.022648	1	1	1.00971e-05	3.1864	2.60409e-06	0.500664	0.00685853	7	7	2.80735	ENSMUSG00000076591	2	1	379	ENSMUSG00000076591	3	7	3	7	0.428571	1	2	0	0	0	4	0.739168	6	70386671	70387252	17	18.9	4.24031
Itih4	38	29	31.3333	3.08889	32.8	24.1	27.9333	2.7422	1.88304	1.23043	1.4774	1.37119	27.9333	2.7422	12.9646	0.000204211	1	0.273671	2.4762e-07	2.69719	3.11519e-06	0.0122783	0.000423388	18	18	4.16993	ENSMUSG00000021922	5	0	3318	ENSMUSG00000021922	26	26	18	18	1	10	10	8	8	0.307692	31	0.21711	14	30886475	30901981	11	12.2	3.60881
Klf11	123	54	85	2.28788	104.5	37.1	73.2	2.03781	1.39104	0.626662	1.00285	1.16347	73.2	2.03781	3.65906	0.0215982	1	1	4.97052e-06	2.01807	8.16135e-06	0.246463	0.00465025	79	79	6.30378	ENSMUSG00000020653	4	1	4228	ENSMUSG00000020653	103	103	79	79	1	4	4	24	24	0.23301	9	0.747784	12	24651370	24662774	58	64.4	6.00899
Lyve1	861	698	747	2.501	773.6	602.7	642.867	2.19618	1.45109	1.08325	1.1484	1.12681	642.867	2.19618	11.2705	0.00035312	1	0.437736	1.18516e-16	2.18817	7.20586e-05	5.8766e-12	5.8766e-12	446	446.1	8.80122	ENSMUSG00000030787	2	1	2919	ENSMUSG00000030787	490	490	446	446	1	57	57	44	44	0.0897959	8	6.11484	7	110850606	110863239	565	627.5	9.29347
Mcpt4	350	204	227.333	2.75773	313.3	170.5	196.367	2.39267	2.24177	1.24524	1.35433	1.19259	196.367	2.39267	3.97505	0.016469	1	1	1.25666e-06	2.39152	2.2043e-05	0.0623115	0.00173087	84	84	6.39232	ENSMUSG00000061068	1	1	990	ENSMUSG00000061068	83	84	83	84	0.988095	17	17	0	0	0	5	3.39569	14	56059743	56062310	112	124.4	6.95884
Mrgprb1	40	22	26.3333	2.46296	35.5	17.5	22.4	2.1448	1.89947	0.945552	1.15281	1.27264	22.4	2.1448	4.20213	0.0136723	1	1	0.000128874	2.14532	2.52571e-06	1	0.0412271	13	13	3.70044	ENSMUSG00000070547	3	1	4185	ENSMUSG00000070547	19	19	13	13	1	0	0	6	6	0.315789	7	0.124317	7	48444112	48456342	17	18.9	4.24031
Pdk4	222	14	122.333	3.60284	201.8	8.6	112.067	3.24433	2.85368	0.211745	1.51534	1.27123	112.067	3.24433	2.05365	0.109237	1	1	0.000119881	3.21388	1.2605e-05	1	0.0390354	63	63	5.97728	ENSMUSG00000019577	3	1	3511	ENSMUSG00000019577	71	71	63	63	1	12	12	8	8	0.112676	14	0.718115	6	5483350	5496309	49	54.4	5.76553
Peg3	229	82	148	3.07477	203.8	68.7	131.833	2.71286	2.04802	1.03033	1.4118	1.22639	131.833	2.71286	3.21266	0.0325064	1	1	9.85643e-08	2.70501	1.48338e-05	0.00488731	0.000181012	65	65	6.02237	ENSMUSG00000002265	4	2	13324	ENSMUSG00000002265	71	71	65	65	1	5	5	6	6	0.084507	16	0.195237	7	6703891	6730431	90	100	6.64386
Pgk1-rs7	33	0	20	#DIV/0!	30.8	0	19.2667	#DIV/0!	#DIV/0!	0.189971	#NUM!	#NUM!	19.2667	#DIV/0!	1.98716	0.117833	1	1	8.22256e-06	154.315	2.1757e-06	0.407716	0.00603309	0	0	#DIV/0!	ENSMUSG00000066632	1	0	1731	ENSMUSG00000066632	4	17	0	0	#NUM!	0	0	4	17	1	1	0	12	10898565	10900296	0	0	#DIV/0!
Ptn	64	39	51.3333	2.42593	64	28.6	44.2667	2.13796	1.61566	0.791987	1.10167	1.20937	44.2667	2.13796	4.78181	0.00876393	1	1	2.16813e-06	2.12708	4.95367e-06	0.107507	0.00255969	31	31	4.9542	ENSMUSG00000029838	2	2	3433	ENSMUSG00000029838	59	59	31	31	1	9	9	28	28	0.474576	7	0.361387	6	36714928	36810220	42	46.6	5.54226
Raet1e	33	22	25.6667	2.97436	29.1	20.9	22.8	2.66019	1.9565	1.52751	1.47504	1.39756	22.8	2.66019	5.86892	0.00420931	1	0.946926	8.27367e-06	2.59713	2.5394e-06	0.41025	0.00603309	20	20	4.32193	ENSMUSG00000053219	4	1	2159	ENSMUSG00000053219	268	508	13	20	0.65	8	8	255	488	0.96063	16	0.370733	10	22158568	22374139	10	11.1	3.47249
Rpl9-ps6	30	0	15.6667	#DIV/0!	27.5	0	14.4667	#DIV/0!	#DIV/0!	0.790405	#NUM!	#NUM!	14.4667	#DIV/0!	1.81495	0.143719	1	1	2.38299e-05	115.742	1.62832e-06	1	0.0120572	0	0	#DIV/0!	ENSMUSG00000062456	1	0	691	ENSMUSG00000062456	9	56	0	0	#NUM!	0	0	9	56	1	1	0	19	32465884	32466575	0	0	#DIV/0!
Sema3a	563	226	332	2.66834	500.7	192.3	285.3	2.32595	1.96133	0.920174	1.1966	1.15479	285.3	2.32595	3.16948	0.0338748	1	1	6.29882e-09	2.31429	3.1897e-05	0.000312327	2.47632e-05	173	173	7.43463	ENSMUSG00000028883	9	3	13868	ENSMUSG00000028883	391	420	172	173	0.99422	43	44	219	247	0.588095	37	0.499248	5	13125413	13602565	194	215.5	7.75154
Serpina1a	26	16	18.3333	3.03704	22.4	15.2	16.3	2.70979	1.953	1.56009	1.47185	1.45864	16.3	2.70979	5.7948	0.00440905	1	0.946926	5.79423e-05	2.64143	1.81575e-06	1	0.0241434	13	13	3.70044	ENSMUSG00000066366	3	1	1832	ENSMUSG00000066366	44	76	1	13	0.0769231	0	1	43	63	0.828947	11	0.283989	12	103853588	103863562	7	7.8	2.96347
Slc16a12	47	40	40.6667	2.38636	42.1	34.1	34.7	2.09464	1.38914	1.09536	1.08717	1.21894	34.7	2.09464	8.55639	0.00102434	1	0.623771	2.61724e-06	2.0871	3.89353e-06	0.129776	0.00288391	26	26	4.70044	ENSMUSG00000009378	1	1	4051	ENSMUSG00000009378	64	64	26	26	1	0	0	38	38	0.59375	7	0.256859	19	34668402	34747289	27	30	4.90689
Slc4a4	50	32	39.3333	2.32584	42.9	31	33.4	2.04484	1.30994	1.02385	1.0367	1.20775	33.4	2.04484	8.04359	0.00129681	1	0.652466	5.88289e-06	2.03448	3.74489e-06	0.291703	0.00509371	29	29	4.85798	ENSMUSG00000060961	8	2	10815	ENSMUSG00000060961	134	149	29	29	1	8	8	105	120	0.805369	41	0.107314	5	88886817	89239653	27	30	4.90689
Tppp3	99	62	70.6667	2.46207	82.9	54.7	60.6667	2.16592	1.561	1.11359	1.13719	1.20043	60.6667	2.16592	5.99912	0.00388462	1	0.946926	7.80237e-08	2.15173	6.78454e-06	0.0038688	0.000154752	47	47	5.55459	ENSMUSG00000014846	3	2	1848	ENSMUSG00000014846	65	65	47	47	1	6	6	18	18	0.276923	8	1.01784	8	105467492	105471526	60	66.6	6.05745
[truncated: 118 more columns]

## Sheet: GCvsMG down FDR
Feature ID	Experiment - Range (original values)	Experiment - IQR (original values)	Experiment - Difference (original values)	Experiment - Fold Change (original values)	Experiment - Range (normalized values)	Experiment - IQR (normalized values)	Experiment - Difference (normalized values)	Experiment - Fold Change (normalized values)	Experiment - Range (transformed values)	Experiment - IQR (transformed values)	Experiment - Difference (transformed values)	Experiment - Fold Change (Transformed values)	t-test: GC vs MG normalized values - Difference	t-test: GC vs MG normalized values - Fold change	t-test: GC vs MG normalized values - Test statistic	t-test: GC vs MG normalized values - P-value	t-test: GC vs MG normalized values - Bonferroni	t-test: GC vs MG normalized values - FDR p-value correction	EDGE test: GC vs MG, tagwise dispersions - P-value	EDGE test: GC vs MG, tagwise dispersions - Fold change	EDGE test: GC vs MG, tagwise dispersions - Weighted difference	EDGE test: GC vs MG, tagwise dispersions - Bonferroni	EDGE test: GC vs MG, tagwise dispersions - FDR p-value correction	GC - Ground-7 (GE) - Expression values	GC - Ground-7 (GE) - Normalized expression values	GC - Ground-7 (GE) - Transformed values	GC - Ground-7 (GE) - Gene name	GC - Ground-7 (GE) - Transcripts annotated	GC - Ground-7 (GE) - Detected transcripts	GC - Ground-7 (GE) - Exon length	GC - Ground-7 (GE) - Gene ID	GC - Ground-7 (GE) - Unique gene reads	GC - Ground-7 (GE) - Total gene reads	GC - Ground-7 (GE) - Unique exon reads	GC - Ground-7 (GE) - Total exon reads	GC - Ground-7 (GE) - Ratio of unique to total (exon reads)	GC - Ground-7 (GE) - Unique exon-exon reads	GC - Ground-7 (GE) - Total exon-exon reads	GC - Ground-7 (GE) - Unique intron reads	GC - Ground-7 (GE) - Total intron reads	GC - Ground-7 (GE) - Ratio of intron to total gene reads	GC - Ground-7 (GE) - Exons	GC - Ground-7 (GE) - RPKM	GC - Ground-7 (GE) - Chromosome	GC - Ground-7 (GE) - Chromosome region start	GC - Ground-7 (GE) - Chromosome region end	GC - Ground-8 (GE) - Expression values	GC - Ground-8 (GE) - Normalized expression values	GC - Ground-8 (GE) - Transformed values
Gm10031	34	22	-25	-1.86207	42.4	23	-30.8667	-2.12379	1.4418	0.91427	-1.08329	-1.22705	-30.8667	-2.12379	-5.45632	0.00548355	1	0.973102	7.55211e-06	-2.1204	-3.47888e-06	0.374472	0.00576355	49	49	5.61471	ENSMUSG00000101523	1	0	2653	ENSMUSG00000101523	4	54	0	49	0	0	0	4	5	0.0925926	1	0.739168	1	156524011	156526664	53	58.9	5.8802
Gm12184	48	22	-32.6667	-8.53846	53.3	24.6	-35.3	-9.14615	#DIV/0!	1.11548	#DIV/0!	0	-35.3	-9.14615	-3.76544	0.0196819	1	1	9.77487e-06	-9.25653	-4.01773e-06	0.484687	0.00682658	41	41	5.35755	ENSMUSG00000078154	1	1	1310	ENSMUSG00000078154	2	42	1	41	0.0243902	0	0	1	1	0.0238095	1	1.25255	11	48825345	48826655	48	53.3	5.73606
Gm20402	28	12	-15.6667	-6.875	31.3	13.3	-17.3667	-7.94667	#DIV/0!	1.23474	#DIV/0!	0	-17.3667	-7.94667	-2.77481	0.0500836	1	1	2.86959e-06	-7.53001	-1.95018e-06	0.142289	0.00309324	15	15	3.90689	ENSMUSG00000092405	1	1	687	ENSMUSG00000092405	2	16	2	15	0.133333	0	0	0	1	0.0625	2	0.873813	3	52268434	52269435	12	13.3	3.73335
Gm20544	10	4	-6.33333	-5.75	11.3	4.6	-7.03333	-6.7027	3.76081	2.48543	-2.7352	-12.7898	-7.03333	-6.7027	-3.46835	0.0256221	1	1	0.000140409	-6.05891	-7.90072e-07	1	0.0440644	7	7	2.80735	ENSMUSG00000092569	1	1	690	ENSMUSG00000092569	13	13	7	7	1	2	2	6	6	0.461538	2	0.406007	18	75365331	75367088	11	12.2	3.60881
Gm26640	49	43	-44.3333	-2.52874	59.3	46.9	-51.2333	-2.85181	1.84379	1.44923	-1.52652	-1.31976	-51.2333	-2.85181	-13.3065	0.000184383	1	0.271147	6.32081e-12	-2.87176	-5.81864e-06	3.13417e-07	1.04472e-07	74	74	6.20945	ENSMUSG00000097569	1	1	3524	ENSMUSG00000097569	83	83	74	74	1	0	0	9	9	0.108434	2	0.840388	6	72953235	72957247	74	82.2	6.36107
Gm26699	88	0	-54.6667	#DIV/0!	98.3	0	-58.1	#DIV/0!	#DIV/0!	0.371192	#NUM!	#NUM!	-58.1	#DIV/0!	-1.95263	0.122586	1	1	7.61896e-08	-465.536	-6.59225e-06	0.00377786	0.000154752	76	76	6.24793	ENSMUSG00000097206	1	0	2291	ENSMUSG00000097206	0	77	0	76	0	0	0	0	1	0.012987	2	1.32762	6	38551530	38554007	0	0	#DIV/0!
Gm3055	30	2	-18	-19	33.5	1.8	-19.2333	-21.6071	#DIV/0!	4.21809	#NUM!	#NUM!	-19.2333	-21.6071	-1.87283	0.13439	1	1	0.000162861	-19.1829	-2.18518e-06	1	0.0487726	27	27	4.75489	ENSMUSG00000094622	1	0	720	ENSMUSG00000094622	0	52	0	27	0	0	0	0	25	0.480769	2	1.50077	10	81745982	81747503	0	0	#DIV/0!
Igha	334	30	-147.333	-2.15405	337.7	54.7	-168.033	-2.38794	1.93671	0.538851	-1.13591	-1.16416	-168.033	-2.38794	-1.96009	0.121542	1	1	1.76796e-05	-2.42323	-1.93845e-05	0.876643	0.0100417	457	457.1	8.83637	ENSMUSG00000095079	2	2	2668	ENSMUSG00000095079	478	478	457	457	1	60	60	21	21	0.0439331	5	6.85511	12	113254829	113260236	158	175.5	7.45533
Ighv7-3	359	2	-186.667	-13.4444	358.3	1.9	-196.3	-14.7916	5.55262	0.195396	-2.66761	-1.69673	-196.3	-14.7916	-1.85034	0.137935	1	1	1.10577e-05	-14.9526	-2.25018e-05	0.548295	0.00740939	366	366.1	8.51609	ENSMUSG00000076652	1	1	361	ENSMUSG00000076652	548	558	356	366	0.972678	44	45	192	192	0.344086	2	40.5749	12	114153179	114153644	232	257.7	8.00955
Obscn	169	124	-121.667	-2.2543	174.4	145.8	-143.167	-2.56866	1.83226	1.58364	-1.42758	-1.22154	-143.167	-2.56866	-6.45247	0.00296975	1	0.893914	1.19958e-09	-2.58516	-1.62799e-05	5.94811e-05	6.60901e-06	242	242	7.91886	ENSMUSG00000061462	7	3	28898	ENSMUSG00000061462	350	351	242	242	1	82	82	108	109	0.310541	131	0.335144	11	58994255	59136402	197	218.8	7.77347
RP23-62O7.9	8	6	-7	#DIV/0!	8.9	6	-7.56667	#DIV/0!	#DIV/0!	0.568843	#DIV/0!	0	-7.56667	#DIV/0!	-8.95201	0.000861347	1	0.585067	1.35037e-06	-60.9741	-8.51095e-07	0.066958	0.00180968	6	6	2.58496	ENSMUSG00000110423	1	0	1352	ENSMUSG00000110423	5	19	0	6	0	0	3	5	13	0.684211	12	0.177606	19	8735840	8741223	8	8.9	3.15381
[truncated: 118 more columns]

## Sheet: GCvsAG up FDR
Feature ID	Experiment - Range (original values)	Experiment - IQR (original values)	Experiment - Difference (original values)	Experiment - Fold Change (original values)	Experiment - Range (normalized values)	Experiment - IQR (normalized values)	Experiment - Difference (normalized values)	Experiment - Fold Change (normalized values)	Experiment - Range (transformed values)	Experiment - IQR (transformed values)	Experiment - Difference (transformed values)	Experiment - Fold Change (Transformed values)	t-test: GC vs AG normalized values - Difference	t-test: GC vs AG normalized values - Fold change	t-test: GC vs AG normalized values - Test statistic	t-test: GC vs AG normalized values - P-value	t-test: GC vs AG normalized values - Bonferroni	t-test: GC vs AG normalized values - FDR p-value correction	EDGE test: GC vs AG, tagwise dispersions - P-value	EDGE test: GC vs AG, tagwise dispersions - Fold change	EDGE test: GC vs AG, tagwise dispersions - Weighted difference	EDGE test: GC vs AG, tagwise dispersions - Bonferroni	EDGE test: GC vs AG, tagwise dispersions - FDR p-value correction	GC - Ground-7 (GE) - Expression values	GC - Ground-7 (GE) - Normalized expression values	GC - Ground-7 (GE) - Transformed values	GC - Ground-7 (GE) - Gene name	GC - Ground-7 (GE) - Transcripts annotated	GC - Ground-7 (GE) - Detected transcripts	GC - Ground-7 (GE) - Exon length	GC - Ground-7 (GE) - Gene ID	GC - Ground-7 (GE) - Unique gene reads	GC - Ground-7 (GE) - Total gene reads	GC - Ground-7 (GE) - Unique exon reads	GC - Ground-7 (GE) - Total exon reads	GC - Ground-7 (GE) - Ratio of unique to total (exon reads)	GC - Ground-7 (GE) - Unique exon-exon reads	GC - Ground-7 (GE) - Total exon-exon reads	GC - Ground-7 (GE) - Unique intron reads	GC - Ground-7 (GE) - Total intron reads	GC - Ground-7 (GE) - Ratio of intron to total gene reads	GC - Ground-7 (GE) - Exons	GC - Ground-7 (GE) - RPKM	GC - Ground-7 (GE) - Chromosome	GC - Ground-7 (GE) - Chromosome region start	GC - Ground-7 (GE) - Chromosome region end	GC - Ground-8 (GE) - Expression values	GC - Ground-8 (GE) - Normalized expression values	GC - Ground-8 (GE) - Transformed values
Fam205a4	38	33	31.6667	6.58824	42.6	28.8	30.6667	6.11111	#DIV/0!	1.25815	#DIV/0!	0	30.6667	6.11111	5.60102	0.00498886	1	1	4.35321e-08	6.10133	3.61784e-06	0.00215854	0.00107927	0	0	#DIV/0!	ENSMUSG00000078746	1	0	4130	ENSMUSG00000078746	0	0	0	0	#NUM!	0	0	0	0	#NUM!	4	0	4	41966057	41971856	14	14.8	3.88753
Fign	30	20	24	2.94595	29.4	20	22.6333	2.77285	2.28345	1.29235	1.54751	1.4302	22.6333	2.77285	7.84303	0.00142743	1	1	3.95859e-06	2.75685	2.66704e-06	0.196287	0.028041	8	7.6	2.926	ENSMUSG00000075324	4	1	9969	ENSMUSG00000075324	209	209	8	8	1	0	0	201	201	0.961722	11	0.0321161	2	63971506	64098038	16	16.9	4.07895
[truncated: 118 more columns]

## Sheet: GCvsAG down FDR
Feature ID	Experiment - Range (original values)	Experiment - IQR (original values)	Experiment - Difference (original values)	Experiment - Fold Change (original values)	Experiment - Range (normalized values)	Experiment - IQR (normalized values)	Experiment - Difference (normalized values)	Experiment - Fold Change (normalized values)	Experiment - Range (transformed values)	Experiment - IQR (transformed values)	Experiment - Difference (transformed values)	Experiment - Fold Change (Transformed values)	t-test: GC vs AG normalized values - Difference	t-test: GC vs AG normalized values - Fold change	t-test: GC vs AG normalized values - Test statistic	t-test: GC vs AG normalized values - P-value	t-test: GC vs AG normalized values - Bonferroni	t-test: GC vs AG normalized values - FDR p-value correction	EDGE test: GC vs AG, tagwise dispersions - P-value	EDGE test: GC vs AG, tagwise dispersions - Fold change	EDGE test: GC vs AG, tagwise dispersions - Weighted difference	EDGE test: GC vs AG, tagwise dispersions - Bonferroni	EDGE test: GC vs AG, tagwise dispersions - FDR p-value correction	GC - Ground-7 (GE) - Expression values	GC - Ground-7 (GE) - Normalized expression values	GC - Ground-7 (GE) - Transformed values	GC - Ground-7 (GE) - Gene name	GC - Ground-7 (GE) - Transcripts annotated	GC - Ground-7 (GE) - Detected transcripts	GC - Ground-7 (GE) - Exon length	GC - Ground-7 (GE) - Gene ID	GC - Ground-7 (GE) - Unique gene reads	GC - Ground-7 (GE) - Total gene reads	GC - Ground-7 (GE) - Unique exon reads	GC - Ground-7 (GE) - Total exon reads	GC - Ground-7 (GE) - Ratio of unique to total (exon reads)	GC - Ground-7 (GE) - Unique exon-exon reads	GC - Ground-7 (GE) - Total exon-exon reads	GC - Ground-7 (GE) - Unique intron reads	GC - Ground-7 (GE) - Total intron reads	GC - Ground-7 (GE) - Ratio of intron to total gene reads	GC - Ground-7 (GE) - Exons	GC - Ground-7 (GE) - RPKM	GC - Ground-7 (GE) - Chromosome	GC - Ground-7 (GE) - Chromosome region start	GC - Ground-7 (GE) - Chromosome region end	GC - Ground-8 (GE) - Expression values	GC - Ground-8 (GE) - Normalized expression values	GC - Ground-8 (GE) - Transformed values
Gm12184	48	22	-37	#DIV/0!	50.7	23.4	-37.7	#DIV/0!	#DIV/0!	1.11548	#DIV/0!	0	-37.7	#DIV/0!	-4.76757	0.00885584	1	1	1.72765e-22	-305.811	-4.49832e-06	8.56653e-18	8.56653e-18	41	39	5.2854	ENSMUSG00000078154	1	1	1310	ENSMUSG00000078154	2	42	1	41	0.0243902	0	0	1	1	0.0238095	1	1.25255	11	48825345	48826655	48	50.7	5.66391
Gm26640	50	34	-38.3333	-2.09524	51.2	36.5	-41.3333	-2.23016	1.53772	1.0565	-1.17473	-1.23256	-41.3333	-2.23016	-9.21074	0.000771957	1	1	2.54561e-07	-2.22702	-4.92647e-06	0.0126224	0.0031556	74	70.3	6.13545	ENSMUSG00000097569	1	1	3524	ENSMUSG00000097569	83	83	74	74	1	0	0	9	9	0.108434	2	0.840388	6	72953235	72957247	74	78.1	6.28725
Gm26699	88	0	-54.6667	#DIV/0!	93.4	0	-55.2	#DIV/0!	#DIV/0!	0.371424	#NUM!	#NUM!	-55.2	#DIV/0!	-1.95257	0.122594	1	1	1.88607e-07	-448.358	-6.60199e-06	0.00935208	0.00311736	76	72.2	6.17393	ENSMUSG00000097206	1	0	2291	ENSMUSG00000097206	0	77	0	76	0	0	0	0	1	0.012987	2	1.32762	6	38551530	38554007	0	0	#DIV/0!
Gm26825	99	40	-57	-3.31081	92.8	46.2	-59.5	-3.57576	3.67207	1.66403	-2.10842	-1.49726	-59.5	-3.57576	-4.41874	0.0115222	1	1	3.9409e-06	-3.54571	-7.1107e-06	0.195409	0.028041	106	100.7	6.65392	ENSMUSG00000097554	1	0	2026	ENSMUSG00000097554	0	209	0	106	0	0	0	0	103	0.492823	2	2.09387	5	5781529	5783636	64	67.5	6.07682
Igha	422	105	-205.667	-3.96635	401.7	107.2	-208.433	-4.14696	3.73575	1.48629	-2.09563	-1.35604	-208.433	-4.14696	-2.47321	0.0687095	1	1	3.82319e-07	-4.22684	-2.5225e-05	0.0189573	0.00379145	457	434.3	8.76255	ENSMUSG00000095079	2	2	2668	ENSMUSG00000095079	478	478	457	457	1	60	60	21	21	0.0439331	5	6.85511	12	113254829	113260236	158	166.7	7.38111
Slc15a2	462	40	-220	-3.18543	425.9	34.8	-223.567	-3.31276	2.58327	0.487329	-1.51491	-1.23029	-223.567	-3.31276	-1.97665	0.119258	1	1	6.84015e-06	-3.36805	-2.70764e-05	0.339169	0.0423961	538	511.2	8.99774	ENSMUSG00000022899	14	5	7360	ENSMUSG00000022899	1247	1424	538	538	1	103	103	709	886	0.622191	47	2.92542	16	36750177	36784962	115	121.4	6.92362
[truncated: 118 more columns]

## Sheet: AGvsMG up FDR
Feature ID	Experiment - Range (original values)	Experiment - IQR (original values)	Experiment - Difference (original values)	Experiment - Fold Change (original values)	Experiment - Range (normalized values)	Experiment - IQR (normalized values)	Experiment - Difference (normalized values)	Experiment - Fold Change (normalized values)	Experiment - Range (transformed values)	Experiment - IQR (transformed values)	Experiment - Difference (transformed values)	Experiment - Fold Change (Transformed values)	t-test: AG vs MG normalized values - Difference	t-test: AG vs MG normalized values - Fold change	t-test: AG vs MG normalized values - Test statistic	t-test: AG vs MG normalized values - P-value	t-test: AG vs MG normalized values - Bonferroni	t-test: AG vs MG normalized values - FDR p-value correction	EDGE test: AG vs MG, tagwise dispersions - P-value	EDGE test: AG vs MG, tagwise dispersions - Fold change	EDGE test: AG vs MG, tagwise dispersions - Weighted difference	EDGE test: AG vs MG, tagwise dispersions - Bonferroni	EDGE test: AG vs MG, tagwise dispersions - FDR p-value correction	AG - AG-1 (GE) - Expression values	AG - AG-1 (GE) - Normalized expression values	AG - AG-1 (GE) - Transformed values	AG - AG-1 (GE) - Gene name	AG - AG-1 (GE) - Transcripts annotated	AG - AG-1 (GE) - Detected transcripts	AG - AG-1 (GE) - Exon length	AG - AG-1 (GE) - Gene ID	AG - AG-1 (GE) - Unique gene reads	AG - AG-1 (GE) - Total gene reads	AG - AG-1 (GE) - Unique exon reads	AG - AG-1 (GE) - Total exon reads	AG - AG-1 (GE) - Ratio of unique to total (exon reads)	AG - AG-1 (GE) - Unique exon-exon reads	AG - AG-1 (GE) - Total exon-exon reads	AG - AG-1 (GE) - Unique intron reads	AG - AG-1 (GE) - Total intron reads	AG - AG-1 (GE) - Ratio of intron to total gene reads	AG - AG-1 (GE) - Exons	AG - AG-1 (GE) - RPKM	AG - AG-1 (GE) - Chromosome	AG - AG-1 (GE) - Chromosome region start	AG - AG-1 (GE) - Chromosome region end	AG - AG-2 (GE) - Expression values	AG - AG-2 (GE) - Normalized expression values	AG - AG-2 (GE) - Transformed values
Angptl4	394	149	301	13.7183	383.2	141.9	299.367	12.9587	4.26661	2.67243	3.59787	1.77615	299.367	12.9587	3.83393	0.0185556	1	1	7.13162e-27	12.9369	3.25591e-05	3.53621e-22	1.76811e-22	27	26.4	4.72247	ENSMUSG00000002289	4	1	3286	ENSMUSG00000002289	35	35	27	27	1	2	2	8	8	0.228571	14	0.311464	17	33773749	33781575	17	21	4.39232
Cma1	199	114	149.667	2.74708	184.7	107.1	140.633	2.52421	1.66582	1.15863	1.32937	1.20385	140.633	2.52421	6.17404	0.00349538	1	1	1.47053e-14	2.54265	1.53112e-05	7.2916e-10	2.43053e-10	89	86.9	6.44128	ENSMUSG00000022225	1	1	1074	ENSMUSG00000022225	89	89	89	89	1	24	24	0	0	0	5	3.14121	14	55941452	55944661	85	104.9	6.71287
Fcer1a	29	21	23.3333	4.68421	26.7	20.5	22.7333	4.42714	2.68907	2.00529	2.17555	1.80636	22.7333	4.42714	14.4877	0.000131973	1	0.211092	8.62308e-09	4.3047	2.45539e-06	0.000427576	3.88705e-05	7	6.8	2.76553	ENSMUSG00000005339	2	1	998	ENSMUSG00000005339	7	7	7	7	1	0	0	0	0	0	8	0.265876	1	173221283	173227214	4	4.9	2.29278
Gm26892	22	11	13.6667	6.85714	21	11.5	12.9	5.60714	#DIV/0!	0.878009	#DIV/0!	0	12.9	5.60714	3.64916	0.0217877	1	1	4.58543e-06	6.04831	1.44089e-06	0.227369	0.0108271	0	0	#DIV/0!	ENSMUSG00000097454	1	0	1636	ENSMUSG00000097454	0	0	0	0	#NUM!	0	0	0	0	#NUM!	2	0	1	132036804	132067945	6	7.4	2.88753
Gm28635	115	0	70.6667	#DIV/0!	120.1	0	71.5667	#DIV/0!	#DIV/0!	0.344324	#NUM!	#NUM!	71.5667	#DIV/0!	1.95898	0.121697	1	1	2.88313e-07	562.05	7.79767e-06	0.014296	0.00102114	0	0	#DIV/0!	ENSMUSG00000101645	1	0	4734	ENSMUSG00000101645	14	14	0	0	#NUM!	0	0	14	14	1	21	0	2	84601438	84678041	0	0	#DIV/0!
Hmgcs2	1187	631	885	2.62983	1208.8	474.4	844.967	2.46441	1.91454	0.869408	1.30308	1.14253	844.967	2.46441	4.1166	0.014653	1	1	6.61843e-11	2.48399	9.22566e-05	3.28175e-06	5.46958e-07	738	720.9	9.49366	ENSMUSG00000027875	2	1	3290	ENSMUSG00000027875	1039	1073	738	738	1	175	175	301	335	0.312209	12	8.50299	3	98280434	98310738	465	573.7	9.16415
Ighg3	922	161	467	5.29755	869.8	154.3	448.4	5.04693	4.11939	1.79444	2.34411	1.36144	448.4	5.04693	2.01882	0.11365	1	1	1.5868e-05	5.05608	4.85959e-05	0.786815	0.0291413	222	216.8	7.76022	ENSMUSG00000076615	1	1	1082	ENSMUSG00000076615	244	244	222	222	1	42	42	22	22	0.0901639	4	7.77745	12	113359574	113361232	43	53.1	5.73064
Ighv1-26	402	57	185.667	3.25506	407	55.4	183.3	3.09008	2.54869	0.717374	1.40708	1.21805	183.3	3.09008	1.65778	0.172702	1	1	1.32581e-05	3.08697	1.97972e-05	0.657404	0.0252848	88	86	6.42626	ENSMUSG00000094546	1	1	351	ENSMUSG00000094546	94	120	66	88	0.75	14	17	28	32	0.266667	2	9.50357	12	114788371	114788805	68	83.9	6.3906
Ighv1-78	81	43	58.3333	4.125	75.3	40.7	56.6	3.86341	2.42024	1.62629	1.9361	1.45061	56.6	3.86341	5.97439	0.00394386	1	1	5.3073e-13	3.84113	6.14212e-06	2.63162e-08	6.57906e-09	20	19.5	4.2854	ENSMUSG00000096326	2	1	376	ENSMUSG00000096326	23	23	20	20	1	1	1	3	3	0.130435	3	2.01629	12	115868772	115869227	14	17.3	4.1127
Igkv12-46	153	33	100.667	2.65934	139.8	28.9	96.2333	2.49974	1.81513	0.513506	1.25902	1.20995	96.2333	2.49974	2.98013	0.0407336	1	1	4.5622e-07	2.48948	1.03735e-05	0.0226216	0.00150811	71	69.4	6.11686	ENSMUSG00000076564	1	1	377	ENSMUSG00000076564	67	77	61	71	0.859155	2	2	6	6	0.0779221	2	7.13885	6	69764522	69765022	45	55.5	5.79442
Igkv3-4	74	35	45.3333	2.17241	72	32.7	42.8667	2.04723	1.62619	0.893958	1.02731	1.1925	42.8667	2.04723	3.47377	0.0254959	1	1	2.91294e-05	2.03529	4.61636e-06	1	0.0424818	39	38.1	5.25172	ENSMUSG00000096715	1	1	360	ENSMUSG00000096715	41	46	34	39	0.871795	3	5	7	7	0.152174	2	4.10651	6	70671787	70672377	28	34.5	5.10852
Igkv5-39	111	39	73.3333	4.85965	104.6	36.9	71.7	4.55537	2.81685	1.63068	2.13391	1.49517	71.7	4.55537	3.58771	0.0230087	1	1	1.10691e-10	4.54508	7.80014e-06	5.48862e-06	7.84089e-07	18	17.6	4.1375	ENSMUSG00000076569	2	1	347	ENSMUSG00000076569	26	26	18	18	1	1	1	8	8	0.307692	3	1.96632	6	69900423	69900977	14	17.3	4.1127
Igkv6-25	68	40	51.6667	2.42202	67.2	35.7	48.8667	2.26162	1.54057	0.97443	1.17002	1.22207	48.8667	2.26162	5.43923	0.00554587	1	1	1.53175e-07	2.26006	5.29444e-06	0.00759519	0.000584245	36	35.2	5.1375	ENSMUSG00000094930	1	1	380	ENSMUSG00000094930	34	37	34	36	0.944444	2	2	0	1	0.027027	2	3.59112	6	70215399	70215957	30	37	5.20945
Pdk4	230	39	134	4.79245	221.1	34.7	132.533	4.61126	3.37416	1.22637	2.1061	1.41631	132.533	4.61126	2.30548	0.0824406	1	1	5.14595e-06	4.63117	1.44709e-05	0.255162	0.0115983	62	60.6	5.92125	ENSMUSG00000019577	3	1	3511	ENSMUSG00000019577	81	81	62	62	1	12	12	19	19	0.234568	14	0.669379	6	5483350	5496309	21	25.9	4.69488
Peg3	205	47	122.667	2.26897	195.8	36.1	113.8	2.09108	1.72401	0.428094	1.02282	1.15293	113.8	2.09108	2.6707	0.0557651	1	1	1.78514e-05	2.11442	1.2505e-05	0.885162	0.0305228	107	104.5	6.70736	ENSMUSG00000002265	4	2	13324	ENSMUSG00000002265	117	117	107	107	1	5	5	10	10	0.0854701	16	0.304411	7	6703891	6730431	100	123.4	6.9472
Slc40a1	389	198	270.333	2.19793	370.7	184.6	246.2	2.00041	1.62305	0.851485	1.03698	1.13133	246.2	2.00041	4.08338	0.0150566	1	1	7.26336e-07	2.02496	2.70589e-05	0.0360154	0.00225096	235	229.5	7.84235	ENSMUSG00000025993	7	2	6761	ENSMUSG00000025993	280	280	235	235	1	33	33	45	45	0.160714	19	1.31755	1	45908067	45926523	268	330.6	8.36894
Tpsb2	139	86	105.333	2.30579	128.4	90.5	96.6	2.10442	1.53576	1.04594	1.10014	1.1713	96.6	2.10442	7.04943	0.00213506	1	1	1.58645e-09	2.13152	1.06011e-05	7.86643e-05	8.74047e-06	87	85	6.40939	ENSMUSG00000033825	1	1	1081	ENSMUSG00000033825	90	90	87	87	1	29	29	3	3	0.0333333	5	3.05074	17	25366549	25368094	89	109.8	6.77873
[truncated: 118 more columns]

## Sheet: AGvsMG down FDR
Feature ID	Experiment - Range (original values)	Experiment - IQR (original values)	Experiment - Difference (original values)	Experiment - Fold Change (original values)	Experiment - Range (normalized values)	Experiment - IQR (normalized values)	Experiment - Difference (normalized values)	Experiment - Fold Change (normalized values)	Experiment - Range (transformed values)	Experiment - IQR (transformed values)	Experiment - Difference (transformed values)	Experiment - Fold Change (Transformed values)	t-test: AG vs MG normalized values - Difference	t-test: AG vs MG normalized values - Fold change	t-test: AG vs MG normalized values - Test statistic	t-test: AG vs MG normalized values - P-value	t-test: AG vs MG normalized values - Bonferroni	t-test: AG vs MG normalized values - FDR p-value correction	EDGE test: AG vs MG, tagwise dispersions - P-value	EDGE test: AG vs MG, tagwise dispersions - Fold change	EDGE test: AG vs MG, tagwise dispersions - Weighted difference	EDGE test: AG vs MG, tagwise dispersions - Bonferroni	EDGE test: AG vs MG, tagwise dispersions - FDR p-value correction	AG - AG-1 (GE) - Expression values	AG - AG-1 (GE) - Normalized expression values	AG - AG-1 (GE) - Transformed values	AG - AG-1 (GE) - Gene name	AG - AG-1 (GE) - Transcripts annotated	AG - AG-1 (GE) - Detected transcripts	AG - AG-1 (GE) - Exon length	AG - AG-1 (GE) - Gene ID	AG - AG-1 (GE) - Unique gene reads	AG - AG-1 (GE) - Total gene reads	AG - AG-1 (GE) - Unique exon reads	AG - AG-1 (GE) - Total exon reads	AG - AG-1 (GE) - Ratio of unique to total (exon reads)	AG - AG-1 (GE) - Unique exon-exon reads	AG - AG-1 (GE) - Total exon-exon reads	AG - AG-1 (GE) - Unique intron reads	AG - AG-1 (GE) - Total intron reads	AG - AG-1 (GE) - Ratio of intron to total gene reads	AG - AG-1 (GE) - Exons	AG - AG-1 (GE) - RPKM	AG - AG-1 (GE) - Chromosome	AG - AG-1 (GE) - Chromosome region start	AG - AG-1 (GE) - Chromosome region end	AG - AG-2 (GE) - Expression values	AG - AG-2 (GE) - Normalized expression values	AG - AG-2 (GE) - Transformed values
Cyp2e1	115	7	-68.6667	-3.5122	116.4	9.5	-71.5333	-3.63636	3.34559	0.370956	-1.83348	-1.39667	-71.5333	-3.63636	-2.43875	0.0713042	1	1	1.70234e-05	-3.65549	-7.81216e-06	0.844106	0.0301466	128	125	6.96578	ENSMUSG00000025479	4	2	2158	ENSMUSG00000025479	142	142	128	128	1	38	38	14	14	0.0985915	15	2.24838	7	140763738	140774987	34	41.9	5.38888
Eps8l1	363	261	-293	-3.2772	406.7	264.9	-326.233	-3.56473	2.28164	1.65463	-1.84156	-1.26406	-326.233	-3.56473	-8.4751	0.00106243	1	0.851695	5.95206e-27	-3.53856	-3.50203e-05	2.95133e-22	1.76811e-22	471	460.1	8.8458	ENSMUSG00000006154	14	8	6036	ENSMUSG00000006154	597	985	416	471	0.883227	135	135	181	514	0.521827	47	2.9579	7	4460673	4480487	415	512	9
Gm2004	34	0	-19	#DIV/0!	33.2	0	-20.5333	#DIV/0!	#DIV/0!	0.225292	#NUM!	#NUM!	-20.5333	#DIV/0!	-1.98203	0.118526	1	1	7.3602e-06	-158.637	-2.1909e-06	0.364956	0.0152065	34	33.2	5.05311	ENSMUSG00000095648	3	0	1753	ENSMUSG00000095648	0	44	0	34	0	0	1	0	10	0.227273	5	0.735205	2	176141590	176149825	23	28.4	4.82782
Gm20544	10	6	-8	-7	11.3	6.2	-8.76667	-7.74359	3.62059	2.848	-2.98737	-10.6783	-8.76667	-7.74359	-5.7093	0.00465408	1	1	3.74458e-05	-6.94957	-9.34215e-07	1	0.0488619	11	10.7	3.41954	ENSMUSG00000092569	1	1	690	ENSMUSG00000092569	19	19	11	11	1	0	0	8	8	0.421053	2	0.604303	18	75365331	75367088	10	12.3	3.62059
Igkv5-45	15	5	-9	-4.85714	18.5	4.9	-10.3	-5.61194	#DIV/0!	1.57225	#DIV/0!	0	-10.3	-5.61194	-3.07284	0.0371899	1	1	3.02383e-05	-5.05234	-1.06937e-06	1	0.042839	8	7.8	2.96347	ENSMUSG00000094094	1	1	385	ENSMUSG00000094094	8	11	6	8	0.75	1	2	2	3	0.272727	2	0.787663	6	69775749	69776344	15	18.5	4.20945
Obscn	179	72	-109.667	-2.13058	239.7	67.1	-130.267	-2.36548	2.1265	0.91029	-1.23998	-1.19054	-130.267	-2.36548	-2.45694	0.0699212	1	1	2.79589e-05	-2.34168	-1.38698e-05	1	0.0424818	228	222.7	7.79896	ENSMUSG00000061462	7	3	28898	ENSMUSG00000061462	322	323	227	228	0.995614	55	55	95	95	0.294118	131	0.299074	11	58994255	59136402	252	310.9	8.28031
[truncated: 118 more columns]
